# Supplementary material for: Estimating the Burden of Stroke: Two-Year Societal Costs and Generic Health-Related Quality of Life of the Restore4Stroke Cohort
Source: Int J Environ Res Public Health. 2022 Sep 5;19(17):11110. doi: 10.3390/ijerph191711110 (PMC9517815; doi:10.3390/ijerph191711110)
Supplement: Supplementary file 1 [file ijerph-19-11110-s001.zip]

Archive with 2 entries (2 files):
- ijerph-1862957-supplementary S1.pdf
- ijerph-1862957-supplementary S2.pdf
